# Supplementary material for: Metabolomics Changes in Meat and Subcutaneous Fat of Male Cattle Submitted to Fetal Programming
Source: Metabolites. 2023 Dec 22;14(1):9. doi: 10.3390/metabo14010009 (PMC10819762; doi:10.3390/metabo14010009)
Supplement: Supplementary file 1 [file metabolites-14-00009-s001.zip]

Archive with 1 entries (1 files):
- metabolites-2771464-supplementary.pdf
